# Supplementary material for: Genetic Disruption of Cilia-Associated Signaling Pathways in Patients with VACTERL Association
Source: Children (Basel). 2023 May 14;10(5):882. doi: 10.3390/children10050882 (PMC10217539; doi:10.3390/children10050882)
Supplement: Supplementary file 1 [file children-10-00882-s001.zip]

Archive with 1 entries (1 files):
- children-2378361-supplementary.pdf
